# Supplementary material for: Cerebrolysin, hemorrhagic transformation, and anticoagulation timing after reperfusion therapy in stroke: post hoc secondary analysis of the CEREHETIS trial
Source: Front Pharmacol. 2026 Jan 7;16:1725255. doi: 10.3389/fphar.2025.1725255 (PMC12865818; doi:10.3389/fphar.2025.1725255)
Supplement: Supplementary file 2 [file DataSheet1.xlsx]

## Sheet: Sheet1
RID	Group	Center	AnyHT	symHT	HTday	ExitDay	NIHSS	ASPECTS	HMCA	af_ecg	HTI	Age	Sex	StrokeHx
2	1	6	1	0	1	2	20	10	1	0	3	62	1	1
4	1	6	1	0	1		16	10	0	0	1	68	1	0
5	0	1	0	0			12	10	0	1	2	84	1	0
6	0	1	0	0			5	10	0	0	0	58	0	0
8	0	1	0	0			4	10	0	0	0	46	0	0
9	0	1	0	0			5	10	0	0	0	62	1	1
10	0	1	0	0			3	10	0	0	0	59	1	0
11	0	1	0	0			8	9	0	1	1	78	0	1
13	0	1	0	0			24	10	0	1	4	72	0	0
16	0	1	0	0			7	10	0	0	0	52	0	0
17	0	1	0	0			8	7	0	0	0	69	0	1
20	0	1	0	0			6	10	0	0	0	82	0	1
22	0	1	0	0			7	10	0	0	0	77	1	0
24	0	2	0	0			6	10	0	0	0	61	1	1
27	0	2	0	0			6	10	0	0	0	60	1	1
30	0	2	0	0			8	10	0	0	0	37	1	0
33	0	2	0	0			13	10	0	0	1	72	1	0
35	0	2	0	0			8	10	0	0	0	65	1	0
36	0	2	1	1	1		9	10	0	0	0	53	1	1
38	0	2	0	0			14	10	0	1	2	75	0	1
39	0	2	0	0		10	10	7	0	0	0	79	1	0
41	0	2	0	0			16	10	0	0	1	77	0	0
44	1	2	0	0			6	10	0	0	0	61	0	0
46	0	2	0	0		3	13	10	0	1	2	83	0	0
47	0	2	0	0			7	10	0	0	0	80	0	0
48	0	2	1	1	1		13	10	0	0	1	62	1	0
51	0	2	0	0			8	10	0	0	0	51	1	0
54	0	2	0	0			7	10	0	0	0	62	0	1
55	0	2	0	0			3	10	0	0	0	66	1	1
56	1	2	0	0			19	10	0	1	3	87	0	0
57	1	2	0	0		1	14	10	0	0	1	73	1	0
58	0	2	0	0			9	10	0	0	0	47	1	0
59	0	2	0	0			15	10	0	0	1	77	0	0
60	0	2	1	0	1		12	10	0	0	1	68	1	1
62	1	2	1	1	1	4	20	10	0	0	2	80	0	0
63	1	2	1	0	1	15	10	10	0	1	1	83	0	1
65	1	2	1	0	7		5	10	0	1	1	63	0	0
66	0	2	0	0			5	10	0	0	0	47	1	1
68	0	2	0	0			4	10	0	0	0	66	1	0
69	1	2	0	0			9	10	0	0	0	59	0	0
70	1	2	0	0		1	13	10	0	0	1	42	1	0
73	0	2	1	1	1		15	10	0	1	2	64	0	0
74	0	2	1	0	1		18	10	0	0	2	71	1	0
75	0	2	0	0		1	19	10	0	1	3	54	1	0
76	0	2	1	0	3		5	10	0	1	1	67	1	0
78	0	5	0	0			14	8	1	0	2	62	1	0
82	1	8	0	0		1	20	10	0	0	2	76	0	0
87	0	5	0	0			13	10	0	0	1	62	0	1
88	0	5	0	0			13	9	0	0	1	47	0	0
89	1	2	0	0			3	10	0	1	1	70	1	1
90	0	5	1	1	1		10	8	0	0	0	73	0	0
91	0	5	0	0			11	8	0	0	0	79	0	0
94	1	2	0	0			9	10	0	0	0	41	0	1
96	1	2	0	0			6	10	0	0	0	63	1	0
98	0	7	0	0			4	10	0	0	0	55	0	0
99	0	7	0	0			5	10	0	0	0	61	1	0
101	1	2	0	0			15	10	0	0	1	72	1	0
102	0	7	0	0			3	10	0	0	0	64	0	0
103	1	2	0	0			7	10	0	1	1	69	1	1
104	0	7	0	0			7	10	0	0	0	64	1	1
106	0	7	1	0	7		7	10	0	0	0	55	0	0
107	0	7	0	0			9	10	0	0	0	65	1	0
108	0	7	0	0			10	10	0	0	0	88	0	0
109	1	5	0	0			6	9	0	1	1	81	1	0
110	0	7	0	0			12	10	0	0	1	80	0	0
112	0	7	0	0			6	10	0	0	0	64	1	0
115	0	7	0	0			9	10	0	1	1	77	0	0
117	0	7	0	0			14	10	0	1	2	74	1	1
119	1	5	1	0	3		11	9	0	1	1	58	1	0
121	0	1	0	0			5	10	0	0	0	60	1	0
122	0	1	0	0			12	10	0	0	1	65	1	0
123	0	4	0	0		10	20	10	0	0	2	70	1	1
124	0	4	0	0			10	10	0	0	0	81	1	0
125	0	4	0	0			10	10	0	0	0	71	0	0
126	1	5	1	0	1		11	10	0	1	1	67	0	0
127	0	4	0	0			15	10	0	0	1	59	0	0
129	1	7	0	0			7	10	0	0	0	45	0	0
131	1	7	0	0			11	10	0	1	1	58	0	0
133	0	4	0	0		5	14	10	0	1	2	69	1	0
134	0	4	0	0			15	10	0	1	2	82	0	0
135	0	4	0	0			13	10	0	0	1	58	0	0
137	0	4	0	0			14	10	0	0	1	65	1	0
138	0	4	0	0			9	10	0	0	0	67	1	0
139	1	7	0	0			11	10	0	0	0	57	1	0
140	0	4	1	0	1		17	10	0	0	1	45	1	0
141	0	4	1	0	1	13	18	10	0	0	2	65	0	0
142	1	4	0	0			8	10	0	0	0	33	1	0
143	0	4	1	0	1	4	17	10	0	0	1	61	1	0
144	0	4	0	0		7	22	10	0	1	3	80	0	1
146	1	4	0	0			11	10	0	0	0	63	1	0
150	0	4	0	0			13	10	0	0	1	47	0	0
151	0	4	0	0			8	10	0	0	0	67	1	0
152	1	4	0	0			12	10	0	0	1	53	1	0
153	1	4	0	0			18	10	0	1	3	56	0	0
154	0	4	1	1	1		15	10	0	0	1	64	1	0
155	0	4	1	0	1		19	10	0	0	2	78	0	0
156	0	4	1	1	1		23	10	0	0	2	85	1	0
157	0	4	1	0	1		18	10	0	1	3	86	0	0
159	1	4	0	0			18	10	0	0	2	59	1	0
160	0	4	1	1	1		20	10	0	0	2	65	1	0
162	0	4	0	0		10	22	10	0	1	3	82	1	0
163	0	4	1	1	1		20	10	0	0	2	55	1	0
164	0	4	0	0			12	10	0	0	1	67	0	0
166	1	4	0	0			11	10	0	0	0	42	1	0
171	1	4	0	0			11	10	0	0	0	32	1	0
172	0	8	0	0			5	10	0	0	0	45	1	0
173	0	8	0	0			9	10	0	0	0	49	1	1
174	0	8	0	0			2	9	0	0	0	49	0	0
178	0	8	0	0			3	10	1	1	2	64	0	0
180	1	4	0	0			6	10	0	0	0	54	1	0
181	1	4	0	0			14	10	0	0	1	29	1	0
183	1	4	0	0			9	10	0	0	0	33	1	1
189	0	8	1	0	7		8	10	0	0	0	53	0	0
190	1	8	0	0			3	10	1	0	1	52	1	0
194	0	8	1	1	1	1	22	10	1	1	4	94	0	1
195	1	8	1	0	1		9	10	0	0	0	77	0	0
199	1	8	0	0			12	10	0	0	1	75	1	0
201	0	6	0	0			12	9	0	0	1	65	1	0
206	1	8	0	0			17	10	0	1	2	77	0	0
210	1	8	0	0			6	8	0	0	0	70	1	0
215	0	1	0	0			16	10	0	1	2	82	0	0
217	0	3	1	0	1		17	7	1	1	3	74	0	1
223	1	6	1	0	1		23	10	0	0	2	40	1	0
227	0	6	1	0	1		19	10	0	0	2	69	1	0
237	0	6	1	1	1		23	10	0	0	2	55	1	0
238	0	6	0	0		1	13	10	0	1	2	61	1	0
239	1	4	1	0	1		18	10	0	0	2	54	1	0
245	1	6	0	0			10	10	0	0	0	64	1	0
246	1	3	0	0			5	9	0	0	0	55	0	0
249	0	6	0	0			12	10	0	0	1	83	1	0
251	0	6	0	0			10	10	1	0	1	66	1	0
252	0	6	1	1	1		20	10	0	0	2	70	0	0
253	0	6	0	0			11	10	0	0	0	71	1	1
255	0	6	1	0	1		17	8	0	0	1	70	1	1
257	1	3	0	0			5	8	0	0	0	74	0	0
263	0	3	1	0	7		6	7	0	0	0	84	1	0
264	0	3	0	0			6	9	1	0	1	72	0	0
265	1	3	1	0	1	10	17	6	0	0	2	88	0	0
268	0	3	0	0			10	7	0	0	0	69	0	1
269	0	3	0	0			5	10	0	0	0	70	1	0
270	0	3	0	0			12	9	0	0	1	78	0	0
271	0	3	1	0	1		14	8	0	0	1	82	0	1
272	0	3	0	0			8	8	0	0	0	60	1	1
274	0	3	0	0			8	8	0	0	0	72	0	0
277	1	3	0	0			6	6	0	0	1	60	1	0
279	0	3	0	0			10	7	0	1	1	86	0	0
281	0	3	0	0			7	9	0	0	0	76	1	1
282	1	3	1	1	1		19	7	0	1	3	80	0	0
283	0	3	0	0			2	10	0	0	0	89	1	0
284	0	3	0	0			12	8	0	0	1	69	1	0
285	0	3	0	0			6	9	0	0	0	64	0	0
286	0	3	0	0			7	8	0	0	0	79	0	0
287	0	3	0	0			6	8	0	0	0	54	0	0
288	1	3	0	0			8	8	0	0	0	60	1	0
292	1	3	1	0	1		7	7	0	0	0	66	1	0
293	0	3	1	1	1		16	9	0	0	1	82	1	1
294	0	3	0	0			6	8	0	0	0	85	0	0
297	1	3	0	0			7	10	0	0	0	83	0	0
298	1	3	0	0			5	10	0	1	1	68	1	0
299	1	3	0	0			12	10	0	0	1	64	0	0
301	0	3	0	0			6	8	0	0	0	70	0	0
304	0	3	0	0			12	8	0	1	2	69	1	0
305	1	3	0	0			3	9	0	0	0	68	1	0
306	1	3	0	0			9	10	0	0	0	62	0	0
307	0	3	1	1	1		23	9	0	1	3	79	0	1
310	1	3	0	0			9	8	0	0	0	69	0	0
311	0	3	0	0			9	9	0	0	0	70	0	0
314	0	3	0	0			3	8	0	0	0	47	1	0
315	0	3	1	0	1		18	7	0	1	3	80	0	0
317	1	3	1	0	1		6	6	0	0	1	71	1	0
318	0	3	0	0		22	20	9	0	1	3	83	0	1
319	0	3	0	0		15	13	5	0	0	2	87	0	0
320	1	3	0	0			11	10	0	0	0	58	1	0
321	1	3	0	0			14	9	1	0	2	91	0	1
323	0	3	0	0			9	9	0	0	0	66	1	0
324	0	3	0	0			9	10	0	1	1	69	1	0
326	0	3	0	0			7	9	0	0	0	84	1	1
327	1	3	0	0			8	9	0	0	0	80	0	1
328	0	3	0	0			6	9	0	0	0	72	0	0
329	1	3	0	0			5	9	0	0	0	73	0	0
330	0	3	1	1	1		16	9	0	0	1	79	1	1
331	1	1	0	0			5	10	0	1	1	79	0	1
333	1	1	0	0			13	10	0	1	2	67	1	0
334	1	1	0	0			14	7	0	1	2	70	0	0
335	1	1	0	0			15	10	0	0	1	90	0	0
336	1	1	0	0			12	8	0	0	1	60	0	0
338	1	1	0	0			8	9	0	0	0	53	1	1
340	1	1	0	0			23	10	1	0	3	29	1	0
342	1	1	0	0			17	10	0	1	2	63	1	0
343	0	4	0	0			16	10	0	1	2	66	0	0
344	1	1	0	0			7	10	0	1	1	88	0	0
345	1	4	1	1	1		20	10	0	1	3	70	0	0
348	1	4	0	0			13	10	0	0	1	40	1	0
349	0	4	1	1	1		19	10	0	1	3	81	0	1
350	1	4	0	0			12	10	0	0	1	58	1	1
351	1	4	0	0			11	10	0	1	1	57	0	0
352	1	4	0	0			15	10	0	0	1	71	1	0
353	1	4	0	0			7	10	0	0	0	68	1	0
354	1	4	0	0			18	10	0	0	2	56	1	0
363	1	5	0	0			7	9	0	0	0	69	1	0
364	1	5	0	0			14	6	0	0	2	49	1	0
365	1	5	0	0			11	8	0	0	0	71	1	0
366	1	5	0	0			21	8	0	0	2	80	0	0
367	1	5	0	0			14	8	0	1	2	66	0	0
371	1	4	0	0			13	10	0	0	1	28	0	0
372	1	4	0	0			8	10	0	1	1	58	1	0
378	1	5	0	0			12	10	1	0	2	65	1	0
379	1	5	0	0			13	10	1	0	2	61	1	0
380	1	5	0	0			10	10	0	1	1	58	1	0
381	0	4	1	0	1		17	10	0	1	2	81	0	0
383	0	4	0	0			12	10	0	0	1	64	1	0
385	0	4	1	1	1		19	10	0	0	2	44	1	0
386	0	4	0	0			16	10	0	1	2	80	0	0
388	0	4	0	0			9	10	0	0	0	26	1	0
389	0	4	1	0	1		11	10	0	1	1	67	0	1
390	0	4	0	0			11	10	0	0	0	64	0	0
393	0	4	0	0			10	10	0	0	0	56	1	0
394	0	4	1	1	1		23	10	0	1	3	70	0	0
397	0	2	0	0			9	10	0	0	0	73	1	0
398	0	2	0	0			10	10	0	0	0	46	1	0
399	0	2	0	0			9	10	0	1	1	81	0	0
400	0	2	0	0			13	10	0	1	2	69	1	0
401	0	2	0	0			10	10	0	0	0	70	1	0
402	0	2	1	0	1		15	10	0	1	2	66	1	1
403	0	2	1	0	1		21	10	0	1	3	80	0	1
406	1	2	0	0			17	10	0	0	1	42	1	0
407	1	2	0	0			8	10	0	1	1	69	1	1
443	1	1	0	0			3	10	0	1	1	74	0	0
444	1	4	0	0			9	10	0	0	0	30	1	0
445	1	1	0	0			10	10	0	0	0	93	0	0
446	1	1	0	0			3	10	0	0	0	68	0	0
447	1	1	0	0			3	7	0	0	0	50	1	1
501	0	2	0	0			14	10	0	0	1	83	1	0
502	0	2	0	0			11	10	0	0	0	79	0	1
503	0	2	0	0			9	10	0	1	1	74	0	1
504	0	2	0	0			4	10	0	0	0	60	1	1
505	0	2	0	0			15	10	0	1	2	73	1	0
506	0	2	0	0			4	10	0	0	0	70	1	0
